# Supplementary material for: Whole-Genome Analysis of Temporal Gene Expression during Early Transdifferentiation of Human Lung Alveolar Epithelial Type 2 Cells In Vitro
Source: PLoS One. 2014 Apr 1;9(4):e93413. doi: 10.1371/journal.pone.0093413 (PMC3972118; doi:10.1371/journal.pone.0093413)
Supplement: Table S1 — Genes regulated by culture on collagen (C) or Matrigel (M) with high significance (p<0.01) over the entire time course. Column headings: Exp prof lit, Expression profiling literature mentions or describes the gene in lung; Lung lit, identified in literature as linked to a function and/or expression in lung; Genecard Lung exp mRNA, from Genecard – Expression in lung noted: (+) weak, + moderate, ++ strong; IHC (HPA) AT1/AT2, Immunohistochemistry – from Human Protein Atlas – pneumocyte staining and in which cell type. Abbreviations: C, expression significantly higher on collagen substrate; M, expression significantly higher on Matrigel substrate; Y, yes; N, no; ?, tests were ambiguous; (AT1), immunohistochemistry identified protein in AT1 cells; (AT2), immunohistochemistry identified protein in AT2 cells. (XLSX) [file pone.0093413.s003.xlsx]

## Sheet: upregulated genes p 0.01
	Table S1	Genes regulated by culture on Collagen or Matrigel with p<0.01 over the entire time course
Approved name HUGO	Approved name HUGO	Functional group	Matrigel (M)/ Collagen (C)	Exp prof lit	Lung Lit	Genecard Lung exp mRNA	IHC (HPA) AT1/AT2	DEFINITION
	ACOT7	Lipid metabolism	C	N	N	Y	N	Homo sapiens acyl-CoA thioesterase 7 (ACOT7), transcript variant hBACHb, mRNA.
fatty acid bidning protein 5 pseudogene 2	ACOT9	Lipid metabolism	C	N	N	Y	Y	Homo sapiens acyl-CoA thioesterase 9 (ACOT9), transcript variant 1, mRNA.
	ANO6	calcium-activated chloride channel	C	N	N	Y	Y(AT1)	Homo sapiens anoctamin 6 (ANO6), mRNA.
	ANXA2	Signaling	C	N	Y	Y	Y (AT1)	Homo sapiens annexin A2 (ANXA2), transcript variant 2, mRNA.
	ANXA2P1	pseudogene	C	N	N	N	N	Homo sapiens annexin A2 pseudogene 1 (ANXA2P1) on chromosome 4.
	C2	Immune system	C	Y	N	Y	N	Homo sapiens complement component 2 (C2), mRNA.
	LPLUNC1	Innate immunity	C	Y	Y	Y	N	Homo sapiens chromosome 20 open reading frame 114 (C20orf114), mRNA.
	CCL2	Chemotactic factor	C	Y	Y+	Y	Y	Homo sapiens chemokine (C-C motif) ligand 2 (CCL2), mRNA.
	CNKSR3	ENaC regulation	C	N	N	Y	N	Homo sapiens CNKSR family member 3 (CNKSR3), mRNA.
	CORO1C	Cytoskeleton	C	N	N	Y	Y	Homo sapiens coronin, actin binding protein, 1C (CORO1C), transcript variant 1, mRNA.
	DPY19L1/DAL1	n/a	C	N	N	Y	N	Homo sapiens dpy-19-like 1 (C. elegans) (DPY19L1), mRNA.
	DSC2	Cytoskeleton	C	N	N	Y	N	Homo sapiens desmocollin 2 (DSC2), transcript variant Dsc2b, mRNA.
	DUSP18	Mitochondria	C	N	N	Y	N	Homo sapiens dual specificity phosphatase 18 (DUSP18), mRNA.
	EPB41L3	Cytoskeleton	C	N	Y	Y	N	Homo sapiens erythrocyte membrane protein band 4.1-like 3 (EPB41L3), mRNA.
	EPHA4	Signaling	C	Y	N	Y	Y	Homo sapiens EPH receptor A4 (EPHA4), mRNA.
	FAS	Signaling	C	N	Y	Y	N	Homo sapiens Fas (TNF receptor superfamily, member 6) (FAS), transcript variant 7, mRNA.
	FKSG30	pseudogene	C	N	N	N	N	Homo sapiens actin-like protein (FKSG30), mRNA.
	GJA1	lung development	C	N?	Y	Y	Y	Homo sapiens gap junction protein, alpha 1, 43kDa (GJA1), mRNA.
	IDS	Sulfatase	C	N	N	Y	N	Homo sapiens iduronate 2-sulfatase (Hunter syndrome) (IDS), transcript variant 1, mRNA.
	JUN	Signaling	C	Y	Y	Y	Y	Homo sapiens jun oncogene (JUN), mRNA.
	KRT6A	Cytoskeleton	C	N	N	Y	N	Homo sapiens keratin 6A (KRT6A), mRNA.
	KRT7	Cytoskeleton	C	N	N	Y	Y (AT1)	Homo sapiens keratin 7 (KRT7), mRNA.
	LAMC2	extracellular matrix glycoprotein	C	N	Y	Y+	Y	Homo sapiens laminin, gamma 2 (LAMC2), transcript variant 1, mRNA.
	LOC100131787	pseudogene	C	N	N	N	N	PREDICTED: Homo sapiens misc_RNA (LOC100131787), miscRNA.
	β-Tubulin	Cytoskeleton	C	N	Y	Y	N	PREDICTED: Homo sapiens similar to tubulin, beta 5 (LOC647000), mRNA.
	LOC650152	n/a	C	N	N	N	N	PREDICTED: Homo sapiens similar to tropomyosin 3 isoform 2 (LOC650152), mRNA.
	LOC653879	n/a	C	Y?	N	N	N	PREDICTED: Homo sapiens similar to Complement C3 precursor (LOC653879), mRNA.
	LOC729406	n/a	C	N	N	N	N	PREDICTED: Homo sapiens misc_RNA (LOC729406), miscRNA.
	LOC732007	n/a	C	N	N	Y	N	PREDICTED: Homo sapiens sim. to Phosphoglycerate mutase 1 (Phosphoglycerate mutase isozyme B) (PGAM-B) (BPG-dependent PGAM 1) (LOC732007), mRNA.
	LOC92755	Cytoskeleton	C	N	N	N	N	PREDICTED: Homo sapiens misc_RNA (LOC92755), miscRNA.
	LRRC42	signaling	C	N	N	N	N	Homo sapiens leucine rich repeat containing 42 (LRRC42), mRNA.
	MMD	Immune system	C	Y?	N	N	N	Homo sapiens monocyte to macrophage differentiation-associated (MMD), mRNA.
	PGAM4	Glycolysis	C	N	N	Y	N	Homo sapiens phosphoglycerate mutase family member 4 (PGAM4), mRNA.
	PLEKHO1	Signaling	C	N	N	Y	N	Homo sapiens pleckstrin homology domain containing, family O member 1 (PLEKHO1), mRNA.
	PTRF	Caveolae formation	C	N	N	Y	N	Homo sapiens polymerase I and transcript release factor (PTRF), mRNA.
	RAB11FIP1	phagocytosis/ endocytosis	C	N	N	Y+	Y	Homo sapiens RAB11 family interacting protein 1 (class I) (RAB11FIP1), transcript variant 3, mRNA.
	RIPK2	apoptosis	C	N	N	Y	Y?	Homo sapiens receptor-interacting serine-threonine kinase 2 (RIPK2), mRNA.
	S100A10	endo- and exocytosis	C	Y?	N	Y	Y(AT1)	Homo sapiens S100 calcium binding protein A10 (annexin II ligand, calpactin I, light polypeptide (p11)) (S100A10), mRNA.
	SCD5	Lipid metabolism	C	N	N	Y	N	Homo sapiens stearoyl-CoA desaturase 5 (SCD5), transcript variant 1, mRNA.
	SCEL	cornification	C	N	N	Y++	Y(AT1)	Homo sapiens sciellin (SCEL), transcript variant 1, mRNA.
	SPOCK2	extracellular matrix	C	N	Y	Y	N	Homo sapiens sparc/osteonectin, cwcv and kazal-like domains proteoglycan (testican) 2 (SPOCK2), mRNA.
	SPRED1	Signaling/ lung development	C	N	Y	Y+	N	Homo sapiens sprouty-related, EVH1 domain containing 1 (SPRED1), mRNA.
	SPTBN1	Cytoskeleton	C	N	Y	Y	Y (AT1)	Homo sapiens spectrin, beta, non-erythrocytic 1 (SPTBN1), transcript variant 2, mRNA.
	TES	Cytoskeleton	C	N	N	Y	N	Homo sapiens testis derived transcript (3 LIM domains) (TES), transcript variant 2, mRNA.
	TNFRSF12A	Signaling	C	N	N	Y	Y	Homo sapiens tumor necrosis factor receptor superfamily, member 12A (TNFRSF12A), mRNA.
	TPM3	Cytoskeleton	C	N	N	Y	N	Homo sapiens tropomyosin 3 (TPM3), transcript variant 1, mRNA.
	TUBA1A	Cytoskeleton	C	N	Y	Y	Y	Homo sapiens tubulin, alpha 1a (TUBA1A), mRNA.
	TUBA1B	Cytoskeleton	C	N	Y	Y	Y?	Homo sapiens tubulin, alpha 1b (TUBA1B), mRNA.
	TUBB	Cytoskeleton	C	N	Y	Y	Y	Homo sapiens tubulin, beta (TUBB), mRNA.
	YWHAH	Signaling	C	N	N	Y	Y	Homo sapiens tyrosine 3-monooxygenase/tryptophan 5-monooxygenase activation protein, eta polypeptide (YWHAH), mRNA.
	YWHAQ	Signaling	C	N	N	Y	Y	Homo sapiens tyrosine 3-monooxygenase/tryptophan 5-monooxygenase activation protein, theta polypeptide (YWHAQ), mRNA.
	ACSM3	Carbohydrate metabolism	M	N	N	Y	N	Homo sapiens acyl-CoA synthetase medium-chain family member 3 (ACSM3), transcript variant 1, mRNA.
	AKAP13	Signaling	M	Y	N	Y	Y (AT2)	Homo sapiens A kinase (PRKA) anchor protein 13 (AKAP13), transcript variant 1, mRNA.
	ANG	Angiogenesis	M	N	N	Y	N	Homo sapiens angiogenin, ribonuclease, RNase A family, 5 (ANG), transcript variant 2, mRNA.
	C11ORF75	n/a	M	N	N	N	N	Homo sapiens chromosome 11 open reading frame 75 (C11orf75), mRNA.
	C3	Immune system	M	N	N		Y	Homo sapiens complement component 3 (C3), mRNA.
	C5	Immune system	M	N	N	Y	N	Homo sapiens complement component 5 (C5), mRNA.
	FMC1	Mitochondria	M	N	N	Y	N	Homo sapiens chromosome 7 open reading frame 55 (C7orf55), nuclear gene encoding mitochondrial protein, mRNA.
	CABC1	Mitochondria	M	Y	N	Y	Y	Homo sapiens chaperone, ABC1 activity of bc1 complex homolog (S. pombe) (CABC1), nuclear gene encoding mitochondrial protein, mRNA.
	CACHD1	Calcium channel regulation	M	N	N	Y	Y(AT2)	Homo sapiens cache domain containing 1 (CACHD1), mRNA.
	CACNA2D2	Calcium channel	M	Y	Y	Y	Y (AT2)	Homo sapiens calcium channel, voltage-dependent, alpha 2/delta subunit 2 (CACNA2D2), transcript variant 2, mRNA.
	CFTR	Channel conductance-controlling ATPase	M	N	Y	Y	Y	Homo sapiens cystic fibrosis transmembrane conductance regulator (ATP-binding cassette sub-family C, member 7) (CFTR), mRNA.
	CPB2	Carboxypeptidase	M	N	N	Y	Y	Homo sapiens carboxypeptidase B2 (plasma) (CPB2), transcript variant 2, mRNA.
	CRTAC1	Extracelllular matrix	M	Y	Y	Y	Y	Homo sapiens cartilage acidic protein 1 (CRTAC1), mRNA.
	EPHX1	Epoxide hydrolase	M	Y	Y	Y	Y (AT2)	Homo sapiens epoxide hydrolase 1, microsomal (xenobiotic) (EPHX1), mRNA.
	FABP5	Lipid metabolism	M	Y	Y	Y	Y (AT2)	Homo sapiens fatty acid binding protein 5 (psoriasis-associated) (FABP5), mRNA.
	FABP5L2	pseudogene	M	N	N	N	N	PREDICTED: Homo sapiens fatty acid binding protein 5-like 2 (FABP5L2), mRNA.
	FRAT2	positive Wnt-signaling regulator	M	Y	Y	Y	N	Homo sapiens frequently rearranged in advanced T-cell lymphomas 2 (FRAT2), mRNA.
	GSTTP2	pseudogene	M	N	N	N	N	Homo sapiens glutathione S-transferase theta pseudogene 2 (GSTTP2), non-coding RNA. XM_941198 XM_945014 XM_945016
	HLA-DMB	Histocompatibility complex	M	N	N	Y	N	Homo sapiens major histocompatibility complex, class II, DM beta (HLA-DMB), mRNA.
	HLA-DPA1	Histocompatibility complex	M	Y	N	N	N	Homo sapiens major histocompatibility complex, class II, DP alpha 1 (HLA-DPA1), mRNA.
	HLA-DRA	Histocompatibility complex	M	Y	N	N	Y	Homo sapiens major histocompatibility complex, class II, DR alpha (HLA-DRA), mRNA.
	IRX3	transcription factor	M	N	N	Y	N	Homo sapiens iroquois homeobox 3 (IRX3), mRNA.
	KCNJ15	Potassium channel	M	N	N	Y	Y	Homo sapiens potassium inwardly-rectifying channel, subfamily J, member 15 (KCNJ15), transcript variant 1, mRNA.
	ARFGEF3/BIG3	Signaling	M	N	N	Y	Y	Homo sapiens KIAA1244 (KIAA1244), mRNA.
acyl-CoA thioesterase 7	KIF22	Kinesin; cell division	M	N	N	Y	Y	Homo sapiens kinesin family member 22 (KIF22), mRNA.
	LAMP3	Lysosome	M	Y	Y	Y	Y(AT2)	Homo sapiens lysosomal-associated membrane protein 3 (LAMP3), mRNA.
	LETMD1	Signaling	M	Y	N	Y	N	Homo sapiens LETM1 domain containing 1 (LETMD1), transcript variant 1, mRNA.
	METTL23	Methyltransferase-like	M	N	N	Y	N	PREDICTED: Homo sapiens hypothetical protein LOC124512 (LOC124512), mRNA.
	LOC284964	n/a	M	N	N	N	N	PREDICTED: Homo sapiens similar to phosphoglucomutase 5 (LOC284964), mRNA.
	FABP5L1	pseudogene	M	Y	N	N	N	PREDICTED: Homo sapiens similar to Fatty acid-binding protein, epidermal (E-FABP) (Psoriasis-associated fatty acid-binding protein homolog) (PA-FABP) (LOC387934), mRNA.
	LOC642428	n/a	M	N	N	N	N	PREDICTED: Homo sapiens hypothetical protein LOC642428 (LOC642428), mRNA.
	LOC642956	FABP-like	M	N	Y	N	N	PREDICTED: Homo sapiens hypothetical LOC642956 (LOC642956), mRNA.
	LOC643911	non-coding RNA	M	N	N	N	N	PREDICTED: Homo sapiens hCG1815491 (LOC643911), miscRNA.
	LRIG1	Signaling	M	N	Y	Y	N	Homo sapiens leucine-rich repeats and immunoglobulin-like domains 1 (LRIG1), mRNA.
	LRRK2	Signaling	M	N	Y	Y+	N	Homo sapiens leucine-rich repeat kinase 2 (LRRK2), mRNA.
	MAGEH1	Antigen	M	N	N	Y	Y	Homo sapiens melanoma antigen family H, 1 (MAGEH1), mRNA.
	RAP1GAP	Signaling	M	Y	N	Y	Y(AT2)	Homo sapiens RAP1 GTPase activating protein (RAP1GAP), mRNA.
	RNASE4	Ribonuclease	M	Y	N	Y	N	Homo sapiens ribonuclease, RNase A family, 4 (RNASE4), transcript variant 1, mRNA.
	SAT2	Na & AA absorption	M	N	N	Y	Y(AT2)	Homo sapiens spermidine/spermine N1-acetyltransferase family member 2 (SAT2), mRNA.
	SCGB3A2	Secretoglobin	M	N	Y	Y	N	Homo sapiens secretoglobin, family 3A, member 2 (SCGB3A2), mRNA.
	SELENBP1	Golgi transport	M	Y	N	Y	Y(AT2)	Homo sapiens selenium binding protein 1 (SELENBP1), mRNA.
	SFTPA1B	Surfactant	M	Y	Y	Y	Y	Homo sapiens surfactant protein A1B (SFTPA1B), mRNA.
	SFTPA2B	Surfactant	M	Y	Y	Y	Y	Homo sapiens surfactant protein A2B (SFTPA2B), mRNA. XM_001133043 XM_001133049 XM_001133054
	SLPI	Protease inhibitor	M	Y	Y	Y++	N	Homo sapiens secretory leukocyte peptidase inhibitor (SLPI), mRNA/Antileukoproteinase precursor
	TIGA1	non-coding RNA	M	N	N	Y	N	Homo sapiens TIGA1 (TIGA1), mRNA.
	VIPR1	Signaling	M	N	Y	Y++	Y	Homo sapiens vasoactive intestinal peptide receptor 1 (VIPR1), mRNA.
	ABCA3	Surfactant transport	M	Y	Y	Y	Y (AT2)	Homo sapiens ATP-binding cassette, sub-family A (ABC1), member 3 (ABCA3), mRNA.
