# Supplementary material for: Whole-Genome Analysis of Temporal Gene Expression during Early Transdifferentiation of Human Lung Alveolar Epithelial Type 2 Cells In Vitro
Source: PLoS One. 2014 Apr 1;9(4):e93413. doi: 10.1371/journal.pone.0093413 (PMC3972118; doi:10.1371/journal.pone.0093413)
Supplement: Table S2 — Additional genes regulated by culture on collagen (C) or Matrigel (M) with significance (p<0.05) over the entire time course. Column headings: Exp prof lit, Expression profiling literature mentions or describes the gene in lung; Lung lit, identified in literature as linked to a function and/or expression in lung; Genecard Lung exp mRNA, from Genecard – Expression in lung noted: (+) weak, + moderate, ++ strong; IHC (HPA) AT1/AT2, Immunohistochemistry – from Human Protein Atlas – pneumocyte staining and in which cell type. Abbreviations: C, expression significantly higher on collagen substrate; M, expression significantly higher on Matrigel substrate; Y, yes; N, no; ?, tests were ambiguous; (AT1), immunohistochemistry identified protein in AT1 cells; (AT2), immunohistochemistry identified protein in AT2 cells. (XLSX) [file pone.0093413.s004.xlsx]

## Sheet: Sheet1
Table S2	Additional genes regulated by culture on Collagen or Matrigel with p<0.05 over the entire time course
Approved name HUGO	Functional group	Matrigel (M)/ Collagen (C)	Exp prof lit	Lung Lit	Genecard Lung exp mRNA	IHC (HPA) AT1/AT2	DEFINITION
ANKRD37	Signaling	C	N	N	Y	Y(AT1)	Homo sapiens ankyrin repeat domain 37 (ANKRD37), mRNA.
BTBD10	Signaling	C	N	N	Y	Y(AT1)	Homo sapiens BTB (POZ) domain containing 10 (BTBD10), mRNA.
CDKN2D	Cell cycle inhibitor	C	N	N	Y	Y	Homo sapiens cyclin-dependent kinase inhibitor 2D (p19, inhibits CDK4) (CDKN2D), transcript variant 2, mRNA.
CGN	tight junction component	C	N	N	Y	Y	Homo sapiens cingulin (CGN), mRNA.
CUGBP2	mRNA processing	C	N	N	Y	N	Homo sapiens CUG triplet repeat, RNA binding protein 2 (CUGBP2), transcript variant 3, mRNA.
FILIP1L	angiogenesis inhibitor	C	N	N	Y	N	Homo sapiens filamin A interacting protein 1-like (FILIP1L), transcript variant 2, mRNA.
GTF2IRD2B	Transcription	C	N	N	Y	N	Homo sapiens GTF2I repeat domain containing 2B (GTF2IRD2B), mRNA.
IFNAR2	Signaling	C	Y	N	Y	N	Homo sapiens interferon (alpha, beta and omega) receptor 2 (IFNAR2), transcript variant 3, mRNA.
IL32	Immune response	C	N	N	Y	Y(AT2)	Homo sapiens interleukin 32 (IL32), transcript variant 7, mRNA.
LIPH	Lipid metabolism	C	N	N	Y	N	Homo sapiens lipase, member H (LIPH), mRNA.
LOC100134134	n/a	C	N	N	N	N	PREDICTED: Homo sapiens similar to peroxidasin homolog (LOC100134134), mRNA.
LOC643431	n/a	C	N	N	N	N	PREDICTED: Homo sapiens similar to Keratin, type II cytoskeletal 8 (Cytokeratin-8) (CK-8) (Keraton-8) (K8) (LOC643431), mRNA.
LOC644330	n/a	C	N	N	N	N	PREDICTED: Homo sapiens similar to tropomyosin 3 isoform 2 (LOC644330), mRNA.
LANO	epithelial architecture	C	N	N	Y	N	Homo sapiens leucine rich repeat containing 1 (LRRC1), mRNA.
ME3	MItochondria	C	N	N	Y	N	Homo sapiens malic enzyme 3, NADP(+)-dependent, mitochondrial (ME3), nuclear gene encoding mitochondrial protein, transcript variant 2, mRNA.
OPN3	Signaling	C	N	N	Y	N	Homo sapiens opsin 3 (OPN3), mRNA.
PARVA	matrix remodelling	C	N	N	Y	N	Homo sapiens parvin, alpha (PARVA), mRNA.
PHLDB2	Signaling	C	N	N	Y	N	Homo sapiens pleckstrin homology-like domain, family B, member 2 (PHLDB2), mRNA.
PMS2L4	pseudogene	C	N	N	N	N	Homo sapiens postmeiotic segregation increased 2-like 4 pseudogene (PMS2L4), non-coding RNA.
PYGL	glycogenesis	C	N	N	Y	N	Homo sapiens phosphorylase, glycogen, liver (PYGL), mRNA.
RAP2A	Signaling	C	N	N	Y	Y	Homo sapiens RAP2A, member of RAS oncogene family (RAP2A), mRNA.
SLC7A6	AA transporter	C	N	N	Y	N	Homo sapiens solute carrier family 7 (cationic amino acid transporter, y+ system), member 6 (SLC7A6), transcript variant 2, mRNA.
SUSD1	n/a	C	N	N	Y	N	Homo sapiens sushi domain containing 1 (SUSD1), mRNA.
TTC9C	n/a	C	N	N	Y	N	Homo sapiens tetratricopeptide repeat domain 9C (TTC9C), mRNA.
TUBB3	Cytoskeleton	C	N	N	Y	N	Homo sapiens tubulin, beta 3 (TUBB3), mRNA.
TUBB6	Cytoskeleton	C	N	N	Y	N	Homo sapiens tubulin, beta 6 (TUBB6), mRNA.
XPO4	Nuclear transport	C	N	N	Y	N	Homo sapiens exportin 4 (XPO4), mRNA.
YEATS2	histone acetyltransferase	C	N	N	Y	N	Homo sapiens YEATS domain containing 2 (YEATS2), mRNA.
PEBP4	Signaling	C	N	N	Y	Y	Homo sapiens phosphatidylethanolamine-binding protein 4 (PEBP4), mRNA.
PIGR	Ig-receptor	C	N	N	Y	Y(AT2)	Homo sapiens polymeric immunoglobulin receptor (PIGR), mRNA.
PLA2G1B	Phospholipase	C	Y	N	Y	N	Homo sapiens phospholipase A2, group IB (pancreas) (PLA2G1B), mRNA.
ALDOA	Glycolysis	C	N	N	Y	Y	Homo sapiens aldolase A, fructose-bisphosphate (ALDOA), transcript variant 2, mRNA.
ANXA1	Exocytosis	C	N	Y	Y+	Y	Homo sapiens annexin A1 (ANXA1), mRNA.
ATP1B3	Absorption/secretion	C	Y	N	Y	Y	PREDICTED: Homo sapiens ATPase, Na+/K+ transporting, beta 3 polypeptide, transcript variant 2 (ATP1B3), mRNA.
BPGM	Glycolysis/gluconeogenesis	C	N	N	Y	N	Homo sapiens 2,3-bisphosphoglycerate mutase (BPGM), transcript variant 1, mRNA.
CCND1	Cell cycle	C	Y	Y	Y	N	Homo sapiens cyclin D1 (CCND1), mRNA.
CD151	Glycoprotein	C	N	N	Y	Y(AT1)	Homo sapiens CD151 molecule (Raph blood group) (CD151), transcript variant 4, mRNA.
LOC646723	n/a	C	N	N	N	N	PREDICTED: Homo sapiens similar to Keratin, type I cytoskeletal 18 (Cytokeratin-18) (CK-18) (Keratin-18) (K18) (LOC646723), mRNA.
PREP	Prolyl endopeptidase	C	N	N	Y	N	Homo sapiens prolyl endopeptidase (PREP), mRNA.
PTGS2	Reduces arachidonic acid linoleic acid	C	N	N	Y+	N	Homo sapiens prostaglandin-endoperoxide synthase 2 (prostaglandin G/H synthase and cyclooxygenase) (PTGS2), mRNA.
RRAS2	Signaling	C	N	N	Y	Y	Homo sapiens related RAS viral (r-ras) oncogene homolog 2 (RRAS2), mRNA.
SLC20A2	Sodium-dependent phosphate transporter	C	N	N	Y	N	Homo sapiens solute carrier family 20 (phosphate transporter), member 2 (SLC20A2), mRNA.
SMAGP	epithelial cell-cell contact	C	N	N	Y	N	Homo sapiens small cell adhesion glycoprotein (SMAGP), transcript variant 1, mRNA.
ST6GALNAC4	glycosphingolipid	C	Y	N	Y	N	Homo sapiens ST6 (alpha-N-acetyl-neuraminyl-2,3-beta-galactosyl-1, 3)-N-acetylgalactosaminide alpha-2,6-sialyltransferase 4 (ST6GALNAC4), trans var 1, mRNA.
ANKS1A	Signaling	C	N	N	Y(+)	N	Homo sapiens ankyrin repeat and sterile alpha motif domain containing 1A (ANKS1A), mRNA.
BAG5	anti-apoptotic	C	N	N	Y	Y	Homo sapiens BCL2-associated athanogene 5 (BAG5), transcript variant 2, mRNA.
TIGAR	fructose-2,6-bisphosphatase	C	N	N	Y	Y	Homo sapiens chromosome 12 open reading frame 5 (C12orf5), mRNA.
ARKL1	ubiquitin ligase family	C	N	N	Y	N	Homo sapiens chromosome 18 open reading frame 25 (C18orf25), transcript variant 2, mRNA.
PARS	n/a	C	N	N	Y	Y	Homo sapiens chromosome 6 open reading frame 62 (C6orf62), mRNA.
CAV1	Signaling	C	N	Y	Y++	N	Homo sapiens caveolin 1, caveolae protein, 22kDa (CAV1), mRNA.
CCND2	Cell cycle	C	Y	N	Y	N	Homo sapiens cyclin D2 (CCND2), mRNA.
CFL1	Cytoskeleton	C	N	N	Y	N	Homo sapiens cofilin 1 (non-muscle) (CFL1), mRNA.
CMTM4	chemokine-like	C	N	N	Y	Y	Homo sapiens CKLF-like MARVEL transmembrane domain containing 4 (CMTM4), transcript variant 2, mRNA.
CST6	Protease inhibitor	C	N	N	Y+	Y	PREDICTED: Homo sapiens cystatin E/M (CST6), mRNA.
CYFIP1	Cytoskeleton	C	N	N	Y	N	Homo sapiens cytoplasmic FMR1 interacting protein 1 (CYFIP1), transcript variant 2, mRNA.
DLAT	Mitochondria	C	N	N	Y	N	Homo sapiens dihydrolipoamide S-acetyltransferase (DLAT), mRNA.
CXX1	n/a	C	N	N	Y	N	Homo sapiens family with sequence similarity 127, member A (FAM127A), mRNA.
FAM84B	n/a	C	N	N	Y	N	Homo sapiens family with sequence similarity 84, member B (FAM84B), mRNA.
FLJ40504	Pseudogene	C	N		N	N	Homo sapiens hypothetical protein FLJ40504 (FLJ40504), mRNA.
GALK1	Galactose metabolism	C	N	N	Y	Y+	Homo sapiens galactokinase 1 (GALK1), mRNA.
ITGAV	Cell adhesion	C	N	N	Y	N	Homo sapiens integrin, alpha V (vitronectin receptor, alpha polypeptide, antigen CD51) (ITGAV), mRNA.
LOC100131785	pseudogene	C	N	N	N	N	PREDICTED: Homo sapiens misc_RNA (LOC100131785), miscRNA.
LOC440043	pseudogene	C	N	N	N	N	PREDICTED: Homo sapiens misc_RNA (LOC440043), miscRNA.
PIP4K2C	PI4,5P2 production	C	N	N	Y	N	Homo sapiens phosphatidylinositol-5-phosphate 4-kinase, type II, gamma (PIP4K2C), mRNA.
ZC3HAV1	viral RNA degradation	C	N	N	Y	N	Homo sapiens zinc finger CCCH-type, antiviral 1 (ZC3HAV1), transcript variant 1, mRNA.
ACTB	Cytoskeleton	C	N		Y		Homo sapiens actin, beta (ACTB), mRNA.
ADRB2	Signaling	C	N	Y	Y(+)	N	Homo sapiens adrenergic, beta-2-, receptor, surface (ADRB2), mRNA.
APEX1	DNA repair	C	N	N	Y	Y	Homo sapiens APEX nuclease (multifunctional DNA repair enzyme) 1 (APEX1), transcript variant 1, mRNA.
TTMP	n/a	C	N	N	Y	N	Homo sapiens chromosome 3 open reading frame 52 (C3orf52), mRNA.
CLDN1	Tight junction	C	N	Y	Y	Y	Homo sapiens claudin 1 (CLDN1), mRNA.
COQ2	Oxidative phosphorylation	C	N	N	Y	N	Homo sapiens coenzyme Q2 homolog, prenyltransferase (yeast) (COQ2), mRNA.
CSTF3	pre-mRNA	C	N	N	Y	Y	Homo sapiens cleavage stimulation factor, 3' pre-RNA, subunit 3, 77kDa (CSTF3), transcript variant 1, mRNA.
CXCL16	Chemokine	C	Y	N	Y+	N	Homo sapiens chemokine (C-X-C motif) ligand 16 (CXCL16), mRNA.
DUSP1	phosphatase	C	Y	N	Y+	Y	Homo sapiens dual specificity phosphatase 1 (DUSP1), mRNA.
DUSP14	Signaling	C	Y	N	Y	Y	Homo sapiens dual specificity phosphatase 14 (DUSP14), mRNA.
FER1L3	Membrane repair	C	N	N	Y	Y	Homo sapiens fer-1-like 3, myoferlin (C. elegans) (FER1L3), transcript variant 1, mRNA.
FGFBP1	FGF2 signaling	C	Y	Y	Y	N	Homo sapiens fibroblast growth factor binding protein 1 (FGFBP1), mRNA.
GAPDH	Glycolysis	C	N	N	Y	Y	Homo sapiens glyceraldehyde-3-phosphate dehydrogenase (GAPDH), mRNA.
KIAA0391	Mitochondria	C	N	N	Y	N	Homo sapiens KIAA0391 (KIAA0391), mRNA.
KPNA2	nuclear protein import	C	N	N	Y	N	Homo sapiens karyopherin alpha 2 (RAG cohort 1, importin alpha 1) (KPNA2), mRNA. XM_001133262 XM_001133265 XM_001133267 XM_001133271
KRT18P13	pseudogene	C	N	N	N	N	PREDICTED: Homo sapiens keratin 18 pseudogene 13 (KRT18P13), mRNA.
KRT19	Cytoskeleton	C	N	N	Y+	Y(AT2/1)	Homo sapiens keratin 19 (KRT19), mRNA.
KRT80	Cytoskeleton	C	N	N	Y	Y	Homo sapiens keratin 80 (KRT80), transcript variant 1, mRNA.
LDHA	Proliferation	C	N	N	Y	Y(AT2)	Homo sapiens lactate dehydrogenase A (LDHA), transcript variant 1, mRNA.
LOC402221	pseudogene	C	N	N	N	N	PREDICTED: Homo sapiens similar to actin alpha 1 skeletal muscle protein (LOC402221), mRNA.
LOC440093	H3 histone-like	C	N	N	Y	N	Homo sapiens histone H3-like (LOC440093), mRNA.
LOC644237	non-coding RNA	C	N	N	N	N	PREDICTED: Homo sapiens misc_RNA (LOC644237), miscRNA.
LOC728368	non-coding RNA	C	N	N	N	N	PREDICTED: Homo sapiens misc_RNA (LOC728368), miscRNA.
MPZL1	Signaling	C	N	N	Y	Y	Homo sapiens myelin protein zero-like 1 (MPZL1), transcript variant 1, mRNA.
NCOA7	Transcription	C	N	N	Y	N	Homo sapiens nuclear receptor coactivator 7 (NCOA7), mRNA.
OGFRL1	Transcription	C	N	N	Y	N	Homo sapiens opioid growth factor receptor-like 1 (OGFRL1), mRNA.
PEA15	anti-apoptotic; signaling	C	N	N	Y	N	Homo sapiens phosphoprotein enriched in astrocytes 15 (PEA15), mRNA.
PERP	Desmosome integrity	C	N	N	Y	N	Homo sapiens PERP, TP53 apoptosis effector (PERP), mRNA.
PPP1R14B	Phosphatase	C	N	N	Y	N	Homo sapiens protein phosphatase 1, regulatory (inhibitor) subunit 14B (PPP1R14B), mRNA.
PRSS23	serine protease	C	N	N	Y	N	Homo sapiens protease, serine, 23 (PRSS23), mRNA.
RAP1GDS1	Signaling	C	N	N	Y	N	Homo sapiens RAP1, GTP-GDP dissociation stimulator 1 (RAP1GDS1), mRNA.
STX11	Vesicular transport	C	Y	N	Y+	Y	Homo sapiens syntaxin 11 (STX11), mRNA.
TMEM2	n/a	C	Y	N	Y	N	Homo sapiens transmembrane protein 2 (TMEM2), mRNA.
TNFRSF21	Apoptosis	C	N	N	Y	Y	Homo sapiens tumor necrosis factor receptor superfamily, member 21 (TNFRSF21), mRNA.
TSC22D2	TGFB-induced	C	Y	N	Y	N	Homo sapiens TSC22 domain family, member 2 (TSC22D2), mRNA.
TUBA1C	Cytoskeleton	C	N	N	Y	N	Homo sapiens tubulin, alpha 1c (TUBA1C), mRNA.
TUBA4A	Cytoskeleton	C	N	N	Y	N	Homo sapiens tubulin, alpha 4a (TUBA4A), mRNA.
YWHAG	Cell cycle	C	N	N	Y	Y	Homo sapiens tyrosine 3-monooxygenase/tryptophan 5-monooxygenase activation protein, gamma polypeptide (YWHAG), mRNA.
LOC100133233	null	C	N	N	N	N	PREDICTED: Homo sapiens hypothetical protein LOC100133233 (LOC100133233), mRNA.
C16ORF87	n/a	C	N	N	Y	N	Homo sapiens chromosome 16 open reading frame 87 (C16orf87), mRNA.
CYR61	Signaling	C	N	N	Y	N	Homo sapiens cysteine-rich, angiogenic inducer, 61 (CYR61), mRNA.
DDHD2	Phospholipase	C	N	N	Y	Y	Homo sapiens DDHD domain containing 2 (DDHD2), mRNA.
E2F3	Cell cycle	C	N	N	Y	N	Homo sapiens E2F transcription factor 3 (E2F3), mRNA.
EDN1	Signaling	C	N	N	Y+	Y	Homo sapiens endothelin 1 (EDN1), mRNA.
F3	Glycoprotein	C	N	N	Y	N	Homo sapiens coagulation factor III (thromboplastin, tissue factor) (F3), mRNA.
FAT1	Signaling	C	N	N	Y	Y	Homo sapiens FAT tumor suppressor homolog 1 (Drosophila) (FAT1), mRNA.
HBEGF	Growth factor	C	N	N	Y	N	Homo sapiens heparin-binding EGF-like growth factor (HBEGF), mRNA.
ITGA2	Cytoskeleton	C	N	N	Y	Y	Homo sapiens integrin, alpha 2 (CD49B, alpha 2 subunit of VLA-2 receptor) (ITGA2), mRNA.
JUB	cellular adhesives complexes	C	N	N	Y	Y+	Homo sapiens jub, ajuba homolog (Xenopus laevis) (JUB), transcript variant 1, mRNA.
LOC387841	pseudogene	C	N	N	N	N	PREDICTED: Homo sapiens similar to ribosomal protein L13a, transcript variant 2 (LOC387841), mRNA.
LOC399942	n/a	C	N	N	N	N	PREDICTED: Homo sapiens similar to Tubulin alpha-2 chain (Alpha-tubulin 2), transcript variant 5 (LOC399942), mRNA.
OBFC2A	DNA repair	C	N	N	Y+	N	Homo sapiens oligonucleotide/oligosaccharide-binding fold containing 2A (OBFC2A), mRNA.
SH3RF2	Ubiquitin	C	N	N	Y	N	Homo sapiens SH3 domain containing ring finger 2 (SH3RF2), mRNA.
SLC2A1	Glucose transporter	C	N	N	Y	Y(AT2)	Homo sapiens solute carrier family 2 (facilitated glucose transporter), member 1 (SLC2A1), mRNA.
TGFA	Growth factor	C	N	Y	Y	Y	Homo sapiens transforming growth factor, alpha (TGFA), mRNA.
TNFRSF10A	Apoptosis	C	N	N	Y	N	Homo sapiens tumor necrosis factor receptor superfamily, member 10a (TNFRSF10A), mRNA.
TUBB2A	Cytoskeleton	C	N	N	Y	N	Homo sapiens tubulin, beta 2A (TUBB2A), mRNA.
CDKN2B	Cell cycle	C	N	N	Y+	Y	Homo sapiens cyclin-dependent kinase inhibitor 2B (p15, inhibits CDK4) (CDKN2B), transcript variant 1, mRNA.
ACP5	Phosphatase	M	Y	N	Y++	N	Homo sapiens acid phosphatase 5, tartrate resistant (ACP5), mRNA.
ALDH1A1	Metabolic pathway	M	N	Y	Y	Y(AT2)	Homo sapiens aldehyde dehydrogenase 1 family, member A1 (ALDH1A1), mRNA.
ALDH3A1	gluconeogenesis/ aa metabolism	M	N	Y	Y+	N	Homo sapiens aldehyde dehydrogenase 3 family, memberA1 (ALDH3A1), mRNA.
ALDH6A1	aa and inositol metabolism	M	Y	N	Y	N	Homo sapiens aldehyde dehydrogenase 6 family, member A1 (ALDH6A1), nuclear gene encoding mitochondrial protein, mRNA.
ATP2C2	Calcium-transporting ATPase	M	Y	N	Y	N	Homo sapiens ATPase, Ca++ transporting, type 2C, member 2 (ATP2C2), mRNA.
BLZF1	Golgi transport	M	N	N	Y	Y	Homo sapiens basic leucine zipper nuclear factor 1 (BLZF1), mRNA.
C11ORF75	n/a	M	N	N	Y	N	Homo sapiens chromosome 11 open reading frame 75 (C11orf75), mRNA.
C12ORF57	n/a	M	N	N	Y	N	Homo sapiens chromosome 12 open reading frame 57 (C12orf57), mRNA.
C12ORF62	n/a	M	N	N	Y	N	Homo sapiens chromosome 12 open reading frame 62 (C12orf62), mRNA.
METTL23	Methyltransferase	M	N	N	Y	N	Homo sapiens chromosome 17 open reading frame 95 (C17orf95), mRNA.
C2ORF27B	n/a	M	N	N	N	N	Homo sapiens chromosome 2 open reading frame 27B (C2orf27B), mRNA.
C7ORF41	n/a	M	N	N	Y	Y	Homo sapiens chromosome 7 open reading frame 41 (C7orf41), mRNA.
CAPRIN2	mRNA regulation	M	N	N	Y	N	Homo sapiens caprin family member 2 (CAPRIN2), transcript variant 1, mRNA.
CCDC92	n/a	M	N	N	Y	N	Homo sapiens coiled-coil domain containing 92 (CCDC92), mRNA.
CD302	Lectin receptor	M	Y	N	Y	N	Homo sapiens CD302 molecule (CD302), mRNA.
CDK2AP2	Cell cycle	M	N	N	Y	N	Homo sapiens cyclin-dependent kinase 2 associated protein 2 (CDK2AP2), mRNA.
CDKL2	Cell cycle	M	N	N	Y	Y	Homo sapiens cyclin-dependent kinase-like 2 (CDC2-related kinase) (CDKL2), mRNA.
CIRBP	mRNA regulation	M	Y	N	Y	N	Homo sapiens cold inducible RNA binding protein (CIRBP), mRNA.
COLEC12	Phagocytosis	M	N	N	Y	N	Homo sapiens collectin sub-family member 12 (COLEC12), mRNA.
COQ10A	Antioxidant	M	N	N	Y	N	Homo sapiens coenzyme Q10 homolog A (S. cerevisiae) (COQ10A), transcript variant 1, mRNA.
DPM3	N-glycan biosynthesis	M	Y	N	Y	Y	Homo sapiens dolichyl-phosphate mannosyltransferase polypeptide 3 (DPM3), transcript variant 1, mRNA.
FAM184A	n/a	M	N	N	Y	N	Homo sapiens family with sequence similarity 184, member A (FAM184A), transcript variant 1, mRNA.
FAM73A	n/a	M	N	N	Y	N	Homo sapiens family with sequence similarity 73, member A (FAM73A), mRNA.
FKBP2	Immunophilin protein family	M	N	N	Y	Y	Homo sapiens FK506 binding protein 2, 13kDa (FKBP2), transcript variant 1, mRNA.
FLJ10986	n/a	M	N		Y	N	Homo sapiens hypothetical protein FLJ10986 (FLJ10986), mRNA.
FLJ46309	n/a	M	N	N	N	N	Homo sapiens hypothetical protein LOC649598 (FLJ46309), mRNA.
FREM2	Epithelial maintenance	M	N	N	Y	Y+	Homo sapiens FRAS1 related extracellular matrix protein 2 (FREM2), mRNA.
GUCY1A3	Signaling	M	N	N	Y	N	Homo sapiens guanylate cyclase 1, soluble, alpha 3 (GUCY1A3), mRNA.
HK2	Glycolysis	M	Y	N	Y	N	Homo sapiens hexokinase 2 (HK2), mRNA.
HMGXB4	Signaling	M	N	N	Y	Y(AT2)	Homo sapiens HMG box domain containing 4 (HMGXB4), transcript variant 1, mRNA.
HNMT	Methyltransferase	M	N	N	Y	Y(AT2)	Homo sapiens histamine N-methyltransferase (HNMT), transcript variant 1, mRNA.
HNRNPU	RNA binding protein	M	N	N	Y	Y	Homo sapiens heterogeneous nuclear ribonucleoprotein U (scaffold attachment factor A) (HNRNPU), transcript variant 2, mRNA.
HOXD1	Transcription	M	Y	N	Y	N	Homo sapiens homeobox D1 (HOXD1), mRNA.
ROR1	Signaling	M	Y	Y	Y	N	Homo sapiens cDNA FLJ20769 fis, clone COL06674
ZIC3	n/a	M	N	N	Y	N	xm52h06.x1 NCI_CGAP_GC6 Homo sapiens cDNA clone IMAGE:2687867 3, mRNA sequence
IFITM1	Immune response	M	Y	N	Y	Y	Homo sapiens interferon induced transmembrane protein 1 (9-27) (IFITM1), mRNA.
IGFBP4	Signaling	M	Y	Y	Y	N	Homo sapiens insulin-like growth factor binding protein 4 (IGFBP4), mRNA.
IL1R1	Cytokine receptor	M	Y	N	Y	N	Homo sapiens interleukin 1 receptor, type I (IL1R1), mRNA.
KLHL8	n/a	M	N	N	Y	N	Homo sapiens kelch-like 8 (Drosophila) (KLHL8), mRNA.
LOC100127975	n/a	M	N	N	N	N	PREDICTED: Homo sapiens misc_RNA (LOC100127975), partial miscRNA.
LOC100128098	n/a	M	N	N	Y	N	PREDICTED: Homo sapiens hypothetical protein LOC100128098 (LOC100128098), mRNA.
LOC100129269	n/a	M	N	N	N	N	PREDICTED: Homo sapiens hypothetical protein LOC100129269 (LOC100129269), mRNA.
LOC100130070	n/a	M	N	N	N	N	PREDICTED: Homo sapiens similar to metallopanstimulin (LOC100130070), mRNA.
LOC100131866	n/a	M	N	N	N	N	PREDICTED: Homo sapiens misc_RNA (LOC100131866), miscRNA.
LOC100131989	n/a	M	N	N	N	N	PREDICTED: Homo sapiens hypothetical protein LOC100131989 (LOC100131989), mRNA.
LOC100133511	n/a	M	N	N	N	N	PREDICTED: Homo sapiens similar to complement component C3 (LOC100133511), partial mRNA.
LOC387763	n/a	M	N	N	Y+	Y(AT2)	PREDICTED: Homo sapiens hypothetical LOC387763 (LOC387763), mRNA.
LOC440311	pseudogene	M	N	N	N	N	PREDICTED: Homo sapiens misc_RNA (LOC440311), miscRNA.
LOC645430	n/a	M	N	N	N	N	PREDICTED: Homo sapiens misc_RNA (LOC645430), miscRNA.
LOC645897	n/a	M	N	N	N	N	PREDICTED: Homo sapiens hypothetical protein LOC645897 (LOC645897), mRNA.
LOC646173	n/a	M	N	N	N	N	PREDICTED: Homo sapiens similar to chromosome 9 open reading frame 79 (LOC646173), mRNA.
LOC647673	n/a	M	N	N	N	N	PREDICTED: Homo sapiens similar to Translationally-controlled tumor protein (TCTP) (p23) (Histamine-releasing factor) (HRF) (Fortilin) (LOC647673), mRNA.
LOC648099	n/a	M	N	N	N	N	PREDICTED: Homo sapiens similar to positive cofactor 2, glutamine/Q-rich-associated protein isoform b (LOC648099), mRNA.
LOC648852	n/a	M	N	N	N	N	PREDICTED: Homo sapiens hypothetical protein LOC648852 (LOC648852), mRNA.
LOC727821	n/a	M	N	N	N	N	PREDICTED: Homo sapiens misc_RNA (LOC727821), miscRNA.
LOC728944	n/a	M	N	N	N	N	PREDICTED: Homo sapiens similar to THAP domain-containing protein 4 (LOC728944), mRNA.
LOC729776	n/a	M	N	N	N	N	PREDICTED: Homo sapiens hypothetical protein LOC729776 (LOC729776), mRNA.
LPL	Surfactant lipid synthesis	M	Y	Y	Y+	N	Homo sapiens lipoprotein lipase (LPL), mRNA.
MBP	Immune defense	M	N	N	Y	N	Homo sapiens myelin basic protein (MBP), transcript variant 8, mRNA.
MCCC1	aa degradation	M	Y	N	Y	N	Homo sapiens methylcrotonoyl-Coenzyme A carboxylase 1 (alpha) (MCCC1), nuclear gene encoding mitochondrial protein, mRNA.
MCEE	aa degradation	M	N	N	Y	N	Homo sapiens methylmalonyl CoA epimerase (MCEE), mRNA.
MED30	transcription	M	N	N	Y	N	Homo sapiens mediator complex subunit 30 (MED30), mRNA.
MPST	aa metabolism	M	N	N	Y	Y(AT2)	Homo sapiens mercaptopyruvate sulfurtransferase (MPST), nuclear gene encoding mitochondrial protein, transcript variant 2, mRNA.
NCRNA00219	n/a	M	N				Homo sapiens non-protein coding RNA 219 (NCRNA00219), non-coding RNA.
NDRG1	cell maintenance	M	Y	Y?	Y	Y+	Homo sapiens N-myc downstream regulated gene 1 (NDRG1), mRNA.
NECAB3	Signaling	M	N	N	Y	N	Homo sapiens N-terminal EF-hand calcium binding protein 3 (NECAB3), transcript variant 1, mRNA.
NUPR1	Transcription	M	N	N	Y	N	Homo sapiens nuclear protein, transcriptional regulator, 1 (NUPR1), transcript variant 1, mRNA.
PARM1	Telomerase activity	M	N	N	Y	N	Homo sapiens prostate androgen-regulated mucin-like protein 1 (PARM1), mRNA.
PDIA5	Isomerase-like	M	N	N	Y	Y(AT2)	Homo sapiens protein disulfide isomerase family A, member 5 (PDIA5), mRNA.
PELI1	Ubiquitin ligase	M	N	N	Y	N	Homo sapiens pellino homolog 1 (Drosophila) (PELI1), mRNA.
PLA2G4B	Phospholipase	M	Y?	N	Y	N	Homo sapiens phospholipase A2, group IVB (cytosolic) (PLA2G4B), mRNA.
PRO1853	n/a	M	N	N	Y	N	Homo sapiens hypothetical protein PRO1853 (PRO1853), transcript variant 1, mRNA.
PTP4A3	Signaling/ cell proliferation	M	N	N	Y	N	Homo sapiens protein tyrosine phosphatase type IVA, member 3 (PTP4A3), transcript variant 2, mRNA.
PTPN13	Signaling/ anti-apoptotic	M	Y?	N	Y	Y(AT2)?	Homo sapiens protein tyrosine phosphatase, non-receptor type 13 (APO-1/CD95 (Fas)-associated phosphatase) (PTPN13), transcript variant 3, mRNA.
SCGB3A1	Cytokine/ cell growth inhibitor	M	Y?	N	Y++	N	Homo sapiens secretoglobin, family 3A, member 1 (SCGB3A1), mRNA.
SECISBP2L	n/a	M		N	Y	Y	Homo sapiens SECIS binding protein 2-like (SECISBP2L), mRNA.
SFTPA2	Surfactant	M	Y	Y	Y	Y(AT2)	Homo sapiens surfactant, pulmonary-associated protein A2 (SFTPA2), mRNA.
SFTPD	Surfactant	M	Y	Y	Y	Y(AT2)	Homo sapiens surfactant protein D (SFTPD), mRNA.
SLC4A4	sodium bicarbonate transporter	M	N	N	Y	Y(AT2)	Homo sapiens solute carrier family 4, sodium bicarbonate cotransporter, member 4 (SLC4A4), transcript variant 2, mRNA.
SLC5A8	Mono-carboxylate transporter	M	N	N	Y	N	Homo sapiens solute carrier family 5 (iodide transporter), member 8 (SLC5A8), mRNA.
SLC6A14	broad-specific aa transporter	M	Y	N	Y	Y(AT2)	Homo sapiens solute carrier family 6 (amino acid transporter), member 14 (SLC6A14), mRNA.
SNAPC3	Transcription	M	N	N	Y	N	Homo sapiens small nuclear RNA activating complex, polypeptide 3, 50kDa (SNAPC3), mRNA.
SNHG9	non-coding RNA	M	N	N	N	N	Homo sapiens small nucleolar RNA host gene 9 (non-protein coding) (SNHG9), non-coding RNA.
SRGN	n/a	M	N	N	Y	N	Homo sapiens serglycin (SRGN), mRNA.
STX5	ER/Golgi transport	M	Y?	N	Y	Y(AT2)?	Homo sapiens syntaxin 5 (STX5), mRNA.
TCEA3	Transcription	M	N	N	Y	N	Homo sapiens transcription elongation factor A (SII), 3 (TCEA3), mRNA.
TCTA	n/a	M	N	N	Y	Y?	Homo sapiens T-cell leukemia translocation altered gene (TCTA), mRNA.
TFPI	n/a	M	Y	N	Y+	Y	Homo sapiens tissue factor pathway inhibitor (lipoprotein-associated coagulation inhibitor) (TFPI), transcript variant 1, mRNA.
THAP11	Transcriptional repressor	M	Y	N	Y	N	Homo sapiens THAP domain containing 11 (THAP11), mRNA.
TNFSF13B	Apoptosis	M	N	N	Y	Y?	Homo sapiens tumor necrosis factor (ligand) superfamily, member 13b (TNFSF13B), transcript variant 1, mRNA.
TRAPPC6A	Vesicular transport	M	N	N	Y	Y?	Homo sapiens trafficking protein particle complex 6A (TRAPPC6A), mRNA.
TSC22D1	Transcriptional repressor	M	Y?	N	Y	N	Homo sapiens TSC22 domain family, member 1 (TSC22D1), transcript variant 1, mRNA.
TST	Sulfate transport	M	Y	N	Y	Y(AT2)	Homo sapiens thiosulfate sulfurtransferase (rhodanese) (TST), nuclear gene encoding mitochondrial protein, mRNA.
WDR23	ubiquitin	M	N	N	Y	N	Homo sapiens WD repeat domain 23 (WDR23), transcript variant 1, mRNA.
YBX1	Transcription factor	M	N	Y	Y	Y(AT2)	Homo sapiens Y box binding protein 1 (YBX1), mRNA.
YRDC	Transcription	M	N	N	Y	N	Homo sapiens yrdC domain containing (E. coli) (YRDC), nuclear gene encoding mitochondrial protein, mRNA.
ZMAT1	Transcription	M	N	N	Y	N	Homo sapiens zinc finger, matrin type 1 (ZMAT1), transcript variant 3, mRNA.
ZNF14	Transcriptional repressor	M	N	N	Y	N	Homo sapiens zinc finger protein 14 (ZNF14), mRNA.
XPO1	Ribosome biogenesis	M	N	N	Y	N?	Homo sapiens exportin 1 (CRM1 homolog, yeast) (XPO1), mRNA.
ANK3	Cytoskeleton	M	N	Y?	Y	Y	Homo sapiens ankyrin 3, node of Ranvier (ankyrin G) (ANK3), transcript variant 2, mRNA.
